# Supplementary material for: Control of Nanoparticle Size of Intrinsically Fluorescent PET (Polyethylene Terephthalate) Particles Produced Through Nanoprecipitation
Source: Molecules. 2025 Jan 13;30(2):282. doi: 10.3390/molecules30020282 (PMC11767366; doi:10.3390/molecules30020282)
Supplement: Supplementary file 1 [file molecules-30-00282-s001.zip]

Archive with 1 entries (1 files):
- molecules-3315682-supplementary.pdf
